# Supplementary material for: The AKT2/SIRT5/TFEB pathway as a potential therapeutic target in non-neovascular AMD
Source: Nat Commun. 2024 Jul 21;15:6150. doi: 10.1038/s41467-024-50500-z (PMC11271488; doi:10.1038/s41467-024-50500-z)
Supplement: Supplementary file 7 — Source Data [file 41467_2024_50500_MOESM7_ESM.xlsx]

## Sheet: Fig.1a
WT	Akt2 KI
0	0.105058
0.044248	0.333333
0.021739	0.189474
0.043478	0.325
0.05	0.15

## Sheet: Fig.1b
WT-12M	Akt2 KI-12M
8039.48	2950.42
10824.6	3278.25
9437.27	2950.42
9606.61	3442.16
8237.6	3278.25
9841.53	2622.6
11214.8	2950.42
10992.2	2950.42
13910.3	3769.99
11056.8	2786.51
9357.2	3606.07
14102.2	3606.07
11152.4	4097.81
7706.66	2622.6
9935.29	3606.07
13803.6	3114.34
9319.78	1475.21
8005.98	2786.51
9638.73	3442.16
12497.8	2622.6
12135.6	1639.12
10360.3	2294.77
9105.37	4753.46
11014.1	4589.55
14622.4	2458.69
11481.3	3933.9
9594.02	1639.12
9575.79	3606.07
9731.69	3278.25
9251.77	2786.51
13017	2294.77
9584.21	4261.72
12403.9	2622.6
12312.6	2130.86
9486.98	4097.81
8876.71	1803.04

## Sheet: Fig. 1d
	WT				Akt2 KI
Ctsd	1	1	1	1	0.77	0.52	0.61	0.67
Ctsb	1	1	1	1	0.64	0.69	0.59	0.51
Lamp1	1	1	1	1	0.58	0.76	0.61	0.62
Atp6v0a1	1	1	1	1	0.67	0.6	0.71	0.79

## Sheet: Fig.1e
	Akt2fl/fl				Akt2 cKO
Ctsd	1	1	1	1	0.97	0.89	0.91	0.92
Ctsb	1	1	1	1	1.04	0.91	0.98	0.96
Lamp1	1	1	1	1	0.92	0.88	0.99	0.97
Atp6v0a1	1	1	1	1	0.96	0.77	0.81	0.91

## Sheet: Fig.1f
CFH (Y/Y)	CFH (H/H)
1	1.8
1	1.71
1	1.69

## Sheet: Fig. 1g
CFH (H/H)	CFH (H/H)+ I62V
1.81442	0.347466
1.68637	0.887072
0.946014	1.75219
1.66564	0.517816
1.10864	0.120668
1.20647	0.0340658

## Sheet: Fig.1h
p-AKT2:AKT2 ratio
Isogenic control	Cfh null
1.78024	0.669051
1.47564	0.39925
2.1578	0.298247
1.41971	0.126207

## Sheet: Fig. 2a
	CFH (Y/Y)			CFH (H/H)
CTSL	0.955155	1.06366	1.51424	0.357281	0.489439	0.542583
CTSD	2.53186	2.29038	2.60111	0.354928	0.24886	0.412263
p-TFEB (S211)	0.9	0.4	0.42	0.86	1.41	1.47
p-TFE3 (S321)	1.01	0.92	0.801	1.32	1.43	1.18

## Sheet: Fig.2b
CFH (Y/Y)	CFH (H/H)
339	273
348	300
421	294

## Sheet: Fig.2c
CFH (Y/Y)	CFH (H/H)
1.0331	0.370097
0.990394	0.352662
0.976508	0.434509

[truncated: 63 more sheets: Fig.2d, Fig.2e, Fig. 2f, Fig. 2g, Fig.3b, Fig.3c, Fig.3d, Fig. 3e, Fig. 3f, Fig. 3g, Fig. 3h, Fig. 4a, Fig. 4b, Fig. 4d, Fig.4e, Fig.4f, Fig. 4g, Fig. 5a, Fig.5b, Fig.5c …]
